# Supplementary material for: Life Expectancy of Persons with Disability in Italy: Estimation Based on an Administrative Cohort from 1999 to 2012
Source: Epidemiologia (Basel). 2026 May 7;7(3):65. doi: 10.3390/epidemiologia7030065 (PMC13214677; doi:10.3390/epidemiologia7030065)
Supplement: Supplementary file 1 [file epidemiologia-07-00065-s001.zip]

Archive with 1 entries (1 files):
- epidemiologia-4163961-supplementary.pdf
